# Supplementary material for: Synthesis and Antiprotozoal Activity of Azabicyclo-Nonane Pyrimidine Hybrids
Source: Molecules. 2022 Dec 30;28(1):307. doi: 10.3390/molecules28010307 (PMC9821907; doi:10.3390/molecules28010307)
Supplement: Supplementary file 1 [file molecules-28-00307-s001.zip]

Archive with 1 entries (1 files):
- molecules-2084372-supplementary.pdf
